# Supplementary material for: Strong population genetic structuring in an annual fish, Nothobranchius furzeri, suggests multiple savannah refugia in southern Mozambique
Source: BMC Evol Biol. 2013 Sep 12;13:196. doi: 10.1186/1471-2148-13-196 (PMC4231482; doi:10.1186/1471-2148-13-196)
Supplement: Additional file 2 — Pairwise FST and isolation by distance. (a) Matrix of pairwise FST values calculated in Genetix. Highlighted values indicate pairs with non-significant FST values (i.e. p > 0.01). (b) Correlation between Ln(distance) and linearized pairwise FST values (FST /(1- FST)) tested with Mantel tests (1000 permutations). Isolation by distance was calculated separately for the three population groups and for the whole dataset. Red points indicate pairwise FST including most isolated localities in all three main groups; i.e. Pop323 in Chefu, Pop13 in LimpN, and Pop124 in LimpS. [file 1471-2148-13-196-S2.xlsx]

## Sheet: 2a - Pairwise Fst
Additional file 2a: Matrix of pairwise Fst values calculated in Genetix. Highlighted values indicate pairs with non-significant Fst values (i.e. p > 0.01]
Pop ID	2	8	13	23	34	43	50	53	55	119	120	121	124	207	215	219	220	222	223	225	322	323	326	406	414	418	421	422	423
1	0.00252	0.02159	0.07431	0.03501	0.02641	0.0493	0.0293	0.05912	0.01952	0.02941	0.03829	0.01806	0.07829	0.04921	0.06704	0.081	0.04959	0.04816	0.03886	0.07173	0.0607	0.1802	0.02929	0.07301	0.02164	0.03304	0.03676	0.11871	0.05583
2		0.01926	0.06522	0.03012	0.02093	0.05025	0.02387	0.05527	0.01923	0.02564	0.04237	0.01286	0.07449	0.05124	0.0607	0.0744	0.03505	0.03842	0.0276	0.07033	0.06442	0.1716	0.02647	0.0672	0.01393	0.02104	0.02567	0.10341	0.04507
8			0.07777	0.05648	0.04677	0.05963	0.03837	0.06483	0.03089	0.03912	0.03669	0.03102	0.07646	0.05559	0.08954	0.10135	0.06767	0.06534	0.06317	0.08317	0.07311	0.2023	0.03688	0.06882	0.04232	0.05553	0.05796	0.14235	0.06994
13				0.09944	0.09234	0.12108	0.0867	0.12338	0.08573	0.09307	0.10333	0.08047	0.13464	0.11965	0.13887	0.15211	0.11335	0.10367	0.1024	0.14475	0.1282	0.24822	0.09288	0.1165	0.09029	0.09754	0.10043	0.17011	0.11677
23					0.01207	0.05526	0.05902	0.08502	0.0445	0.04494	0.05822	0.04214	0.08917	0.06659	0.04831	0.07546	0.03974	0.03503	0.03112	0.07042	0.07108	0.16154	0.04252	0.08578	0.01107	0.01514	0.01947	0.09869	0.05378
34						0.042	0.04784	0.07507	0.03475	0.03282	0.04811	0.03196	0.08096	0.05632	0.0472	0.06289	0.02463	0.0167	0.0148	0.06411	0.05684	0.15381	0.03018	0.07663	0.00307	0.00523	0.01024	0.08868	0.04068
43							0.06388	0.0991	0.05662	0.04657	0.0605	0.05747	0.09648	0.06911	0.08039	0.11409	0.06963	0.07118	0.05881	0.07354	0.02114	0.19171	0.04978	0.07937	0.04039	0.04867	0.05179	0.12345	0.06743
50								0.08023	0.03361	0.05404	0.05556	0.03471	0.08568	0.06583	0.09206	0.10485	0.07294	0.07397	0.07009	0.08942	0.08046	0.20733	0.0484	0.08647	0.04421	0.05661	0.06088	0.14137	0.0744
53									0.04798	0.07751	0.07063	0.04487	0.11508	0.09363	0.11731	0.13247	0.09056	0.09566	0.08761	0.1085	0.10965	0.22723	0.07453	0.11436	0.07426	0.08522	0.08438	0.16576	0.09806
55										0.03643	0.0441	0.01467	0.07929	0.05371	0.07934	0.09257	0.05886	0.05859	0.05089	0.06588	0.06805	0.18188	0.03415	0.07332	0.03338	0.04268	0.04596	0.13195	0.05971
119											0.02998	0.03897	0.06975	0.03807	0.07686	0.08992	0.05293	0.05529	0.04497	0.07498	0.05981	0.18331	0.01235	0.06578	0.03258	0.03754	0.04681	0.12129	0.05752
120												0.04646	0.07387	0.05233	0.09153	0.10632	0.06988	0.07522	0.06768	0.08094	0.07212	0.19711	0.02927	0.0741	0.04815	0.05848	0.06326	0.14063	0.07641
121													0.0832	0.05549	0.07368	0.09173	0.05497	0.05259	0.04674	0.07067	0.06845	0.18197	0.03544	0.07293	0.02974	0.03619	0.04132	0.1232	0.05533
124														0.09692	0.1266	0.14397	0.1066	0.10975	0.10637	0.12007	0.1068	0.22818	0.07627	0.11945	0.08208	0.08737	0.09589	0.16616	0.11525
207															0.10304	0.12104	0.08305	0.08337	0.08016	0.08581	0.07984	0.19868	0.04119	0.08308	0.05668	0.07073	0.07607	0.15766	0.0827
215																0.11258	0.07144	0.06035	0.06694	0.09664	0.10194	0.20957	0.07708	0.12256	0.04121	0.04384	0.04559	0.12443	0.07251
219																	0.08197	0.07343	0.08401	0.1265	0.12344	0.21662	0.09004	0.14155	0.06009	0.06571	0.07318	0.14015	0.09524
220																		0.0362	0.03673	0.08612	0.08792	0.19287	0.05221	0.10492	0.02092	0.02178	0.02913	0.09547	0.06071
222																			0.02899	0.07834	0.08434	0.17632	0.05053	0.10439	0.0181	0.01764	0.02272	0.09595	0.05305
223																				0.08232	0.07252	0.16767	0.05032	0.101	0.01387	0.01068	0.01228	0.10603	0.05303
225																					0.09118	0.22296	0.07398	0.10887	0.0548	0.0651	0.06922	0.13738	0.03287
322																						0.17396	0.05769	0.09324	0.06057	0.06364	0.06555	0.14577	0.08475
323																							0.18205	0.22954	0.15398	0.15159	0.16135	0.22909	0.18767
326																								0.06309	0.03188	0.03552	0.0459	0.12673	0.06472
406																									0.07774	0.09159	0.08792	0.16841	0.1014
414																										0.00075	0.0044	0.08162	0.03533
418																											0.00524	0.08141	0.03665
421																												0.08806	0.045
422																													0.10086

## Sheet: 2b - Isolation by distance
Additional file 2b: Correlation between Ln (distance) and linearized pairwise FST values (FST/(1- FST)) tested by the Mantel tests (1000 permutations).
Isolation by distance was calculated separately for the three population groups and for whole dataset.
Red points indicate pairwise FST including most isolated localities in all three main groups, i.e. populations no. 323 in Chefu, no. 13 in LimpN, and no. 124 in LimpS.
